# Supplementary material for: Prognostic Factors, Survival Analyses and the Risk of Second Primary Cancer: A Population-Based Study on Burkitt Lymphoma/Leukemia
Source: Diseases. 2021 Jun 15;9(2):43. doi: 10.3390/diseases9020043 (PMC8293230; doi:10.3390/diseases9020043)
Supplement: Supplementary file 1 [file diseases-09-00043-s001.zip]

Archive with 1 entries (1 files):
- diseases-1241807-supplementary.pdf
